# Supplementary material for: Novel Combination Scalp Therapy for Androgenetic Alopecia: A Preliminary Retrospective Case Series with an Illustrative Four-Year Case
Source: J Clin Med. 2026 Jun 29;15(13):5055. doi: 10.3390/jcm15135055 (PMC13362154; doi:10.3390/jcm15135055)
Supplement: Supplementary file 1 [file jcm-15-05055-s001.zip]

Archive with 48 entries (39 files):
- Supplementary_File_S1_Description.pdf
- Supplementary_File_S2_Quantitative_Data.xlsx
- Supplementary_File_S3_Trichoscopy_Images/
- Supplementary_File_S3_Trichoscopy_Images/S3_images/
- Supplementary_File_S3_Trichoscopy_Images/S3_images/inventory.csv
- Supplementary_File_S3_Trichoscopy_Images/S3_images/P1/
- Supplementary_File_S3_Trichoscopy_Images/S3_images/P1/loc1.png
- Supplementary_File_S3_Trichoscopy_Images/S3_images/P1/loc2.png
- Supplementary_File_S3_Trichoscopy_Images/S3_images/P1/loc3.png
- Supplementary_File_S3_Trichoscopy_Images/S3_images/P1/loc4.png
- Supplementary_File_S3_Trichoscopy_Images/S3_images/P1/loc5.png
- Supplementary_File_S3_Trichoscopy_Images/S3_images/P2/
- Supplementary_File_S3_Trichoscopy_Images/S3_images/P2/loc1.png
- Supplementary_File_S3_Trichoscopy_Images/S3_images/P2/loc2.png
- Supplementary_File_S3_Trichoscopy_Images/S3_images/P2/loc3.png
- Supplementary_File_S3_Trichoscopy_Images/S3_images/P2/loc4.png
- Supplementary_File_S3_Trichoscopy_Images/S3_images/P2/loc5.png
- Supplementary_File_S3_Trichoscopy_Images/S3_images/P3/
- Supplementary_File_S3_Trichoscopy_Images/S3_images/P3/loc1.png
- Supplementary_File_S3_Trichoscopy_Images/S3_images/P3/loc2.png
- Supplementary_File_S3_Trichoscopy_Images/S3_images/P3/loc3.png
- Supplementary_File_S3_Trichoscopy_Images/S3_images/P3/loc4.png
- Supplementary_File_S3_Trichoscopy_Images/S3_images/P3/loc5.png
- Supplementary_File_S3_Trichoscopy_Images/S3_images/P4/
- Supplementary_File_S3_Trichoscopy_Images/S3_images/P4/loc1.png
- Supplementary_File_S3_Trichoscopy_Images/S3_images/P4/loc2.png
- Supplementary_File_S3_Trichoscopy_Images/S3_images/P4/loc3.png
- Supplementary_File_S3_Trichoscopy_Images/S3_images/P4/loc4.png
- Supplementary_File_S3_Trichoscopy_Images/S3_images/P4/loc5.png
- Supplementary_File_S3_Trichoscopy_Images/S3_images/P5/
- Supplementary_File_S3_Trichoscopy_Images/S3_images/P5/loc1.png
- Supplementary_File_S3_Trichoscopy_Images/S3_images/P5/loc2.png
- Supplementary_File_S3_Trichoscopy_Images/S3_images/P5/loc3.png
- Supplementary_File_S3_Trichoscopy_Images/S3_images/P5/loc4.png
- Supplementary_File_S3_Trichoscopy_Images/S3_images/P5/loc5.png
- Supplementary_File_S3_Trichoscopy_Images/S3_images/P6/
- Supplementary_File_S3_Trichoscopy_Images/S3_images/P6/loc1.png
- Supplementary_File_S3_Trichoscopy_Images/S3_images/P6/loc2.png
- Supplementary_File_S3_Trichoscopy_Images/S3_images/P6/loc3.png
- Supplementary_File_S3_Trichoscopy_Images/S3_images/P6/loc4.png
- Supplementary_File_S3_Trichoscopy_Images/S3_images/P6/loc5.png
- Supplementary_File_S3_Trichoscopy_Images/S3_images/P7/
- Supplementary_File_S3_Trichoscopy_Images/S3_images/P7/loc1.png
- Supplementary_File_S3_Trichoscopy_Images/S3_images/P7/loc2.png
- Supplementary_File_S3_Trichoscopy_Images/S3_images/P7/loc3.png
- Supplementary_File_S3_Trichoscopy_Images/S3_images/P7/loc4.png
- Supplementary_File_S3_Trichoscopy_Images/S3_images/P7/loc5.png
- Supplementary_File_S3_Trichoscopy_Images/S3_images/README.txt
