# Supplementary material for: Novel Combination Scalp Therapy for Androgenetic Alopecia: A Preliminary Retrospective Case Series with an Illustrative Four-Year Case
Source: J Clin Med. 2026 Jun 29;15(13):5055. doi: 10.3390/jcm15135055 (PMC13362154; doi:10.3390/jcm15135055)
Supplement: Supplementary file 1 [file jcm-15-05055-s001.zip › Supplementary_File_S2_Quantitative_Data.xlsx]

## Sheet: README
Supplementary File S2: Quantitative Trichoscopy Data
Manuscript: Integrative Combination Scalp Therapy for Androgenetic Alopecia: A Retrospective Case Series with Long-Term Follow-Up
All patient identifiers have been replaced with anonymized sample IDs (P1–P7).
The sample IDs in this file correspond exactly to the sample IDs cited in the main manuscript text:
P1 → cross-sectional case (largest median-thickness gain)
P2 → cross-sectional case
P3 → long-term follow-up case (4-year imaging)
P4 → cross-sectional case (flat on shaft-thickness endpoints)
P5 → cross-sectional case (largest median-thickness gain)
P6 → cross-sectional case
P7 → cross-sectional case (small decline in coverage)
Sheets:
S2.1_Panel_paired_n28: Per-panel paired comparison statistics (Table 1 in main text).
S2.2_Patient_paired_n6: Patient-level paired comparison statistics (Section 3.3 in main text).
S2.3_Per_patient_metrics: Per-sample raw baseline vs. 3–4-month values, six metrics each (cross-sectional cohort).
S2.4_P3_longterm_means: Sample P3 mean values at three time points (baseline, 3–4 months, 4 years), n = 5 anatomic locations.
S2.5_P3_longterm_raw: Sample P3 raw per-location values at three time points.
Quantitative pipeline: see Supplementary File S1 for the full Methods description.
Source code: see Supplementary File S1 reference and the manuscript Acknowledgments.

## Sheet: S2.1_Panel_paired_n28
metric	label	n_pairs	pre_mean	pre_sd	post_mean	post_sd	delta_mean	delta_sd	pct_change	test	stat	p_value	cohens_dz	shapiro_p
median_thickness_um	Median shaft thickness (μm)	28	32.23	9.26	49.09	17.17	16.86	19.51	52.3	paired t-test	4.573	9.59285e-05	0.86	0.086
mean_thickness_um	Mean shaft thickness (μm)	28	43.13	9.3	56.8	14.24	13.67	16.54	31.7	paired t-test	4.374	0.000163594	0.83	0.942
heterogeneity_cv_pct	Diameter heterogeneity (CV %)	28	81.19	9.1	69.94	11.5	-11.25	13.68	-13.9	paired t-test	-4.354	0.000172398	-0.82	0.348
thick_terminal_pct	Terminal-hair proportion >50 μm (%)	28	31.64	10.61	47.37	16.3	15.73	18.6	49.7	paired t-test	4.475	0.000124884	0.85	0.53
thin_vellus_pct	Vellus-hair proportion <30 μm (%)	28	48.35	10.76	32.56	14.29	-15.79	16.3	-32.7	paired t-test	-5.126	2.17103e-05	-0.97	0.485
coverage_pct	Hair coverage (%)	28	35.23	6.37	39.35	6.96	4.12	8.35	11.7	paired t-test	2.607	0.0147054	0.49	0.948

## Sheet: S2.2_Patient_paired_n6
metric	label	n_patients	pre_mean	pre_sd	post_mean	post_sd	delta_mean	delta_sd	pct_change	test	stat	p_value	cohens_dz	shapiro_p
median_thickness_um	Median shaft thickness (μm)	6	31.96	6.13	49.35	13.06	17.39	13.43	54.4	paired t-test	3.172	0.0247523	1.3	0.197
mean_thickness_um	Mean shaft thickness (μm)	6	42.86	6.71	56.95	10.78	14.09	11.42	32.9	paired t-test	3.021	0.0293939	1.23	0.842
heterogeneity_cv_pct	Diameter heterogeneity (CV %)	6	81.28	3.67	69.76	8.05	-11.52	7.97	-14.2	paired t-test	-3.538	0.0165992	-1.44	0.501
thick_terminal_pct	Terminal-hair proportion >50 μm (%)	6	31.37	6.67	47.58	12.14	16.21	12.97	51.7	paired t-test	3.061	0.0280622	1.25	0.48
thin_vellus_pct	Vellus-hair proportion <30 μm (%)	6	48.64	6.64	32.41	9.5	-16.23	9.98	-33.4	paired t-test	-3.983	0.0105004	-1.63	0.708
coverage_pct	Hair coverage (%)	6	35.21	2.77	39.24	5.41	4.03	5.36	11.4	paired t-test	1.841	0.125051	0.75	0.499

## Sheet: S2.3_Per_patient_metrics
sample_id	median_thickness_um_pre	median_thickness_um_post	median_thickness_um_delta	mean_thickness_um_pre	mean_thickness_um_post	mean_thickness_um_delta	heterogeneity_cv_pct_pre	heterogeneity_cv_pct_post	heterogeneity_cv_pct_delta	thick_terminal_pct_pre	thick_terminal_pct_post	thick_terminal_pct_delta	thin_vellus_pct_pre	thin_vellus_pct_post	thin_vellus_pct_delta	coverage_pct_pre	coverage_pct_post	coverage_pct_delta
P1	29.6	59.38	29.78	38.02	62.52	24.5	79.18	59.66	-19.52	26.84	58.52	31.68	52.34	25.98	-26.36	32.656	33.274	0.618
P2	27.075	38.35	11.275	36.55	46.25	9.7	79.925	71.65	-8.275	25.15	40.075	14.925	54.825	39.55	-15.275	38.3	39.3575	1.0575
P4	30.06	33.62	3.56	43.16	42.98	-0.18	85.94	76.98	-8.96	31.12	29.42	-1.7	49.28	46.1	-3.18	35.334	46.104	10.77
P5	29.325	67.45	38.125	41.7	71.775	30.075	85.25	63.075	-22.175	30.05	60.925	30.875	50.45	21.125	-29.325	31.4	35.92	4.52
P6	31.58	43.36	11.78	42.24	56.66	14.42	80.98	80.4	-0.58	31.02	43.16	12.14	49.12	35.28	-13.84	35.57	45.374	9.804
P7	44.12	53.92	9.8	55.5	61.5	6	76.42	66.82	-9.6	44.06	53.38	9.32	35.8	26.42	-9.38	37.994	35.384	-2.61

## Sheet: S2.4_P3_longterm_means
metric	label	Baseline_mean	Baseline_sd	3–4 mo_mean	3–4 mo_sd	4 yr_mean	4 yr_sd
median_thickness_um	Median shaft thickness (μm)	25.46	7.36	27.6	3.25	40.34	11.86
mean_thickness_um	Mean shaft thickness (μm)	33.04	5.69	39.54	5.69	46.64	9.44
heterogeneity_cv_pct	Diameter heterogeneity (CV %)	75.64	6.23	84.4	7.59	66.42	6.79
thick_terminal_pct	Terminal-hair >50 μm (%)	22.76	10.45	26.56	6.07	41.22	13.52
thin_vellus_pct	Vellus-hair <30 μm (%)	57.94	10.24	53.12	5.69	37.18	12.02
coverage_pct	Hair coverage (%)	32.92	8.98	45.42	3.62	38.68	6.29

## Sheet: S2.5_P3_longterm_raw
image	panel	coverage_pct	components_n	mean_thickness_um	median_thickness_um	sd_thickness_um	heterogeneity_cv_pct	thick_terminal_pct	thin_vellus_pct	scalp_visibility_pct	panel_h_px	roi_w_px	um_per_px
loc1.png	pre	25.01	98	42.4	38.2	27.4	64.7	40.4	41	74.99	1181	1600	1.88
loc1.png	post_3-4mo	42.44	281	39.5	26.2	36.9	93.5	24.5	54.2	57.56	1177	1600	1.88
loc1.png	post_4yr	48.86	166	43.3	36.9	28.4	65.6	35.4	39.1	51.14	1181	1600	1.88
loc2.png	pre	39.23	343	28.7	20.2	22.9	79.7	15.7	66.2	60.77	1181	1600	1.88
loc2.png	post_3-4mo	47.48	218	45.8	30	40.7	89	32.5	48.7	52.52	1177	1600	1.88
loc2.png	post_4yr	38.84	167	37.7	30.2	25.8	68.4	27.6	47.3	61.16	1181	1600	1.88
loc3.png	pre	21.67	167	34.1	25.2	26.1	76.8	23.8	56.4	78.33	1181	1600	1.88
loc3.png	post_3-4mo	41.03	232	41.6	29.3	35.9	86.3	28.9	50.3	58.97	1177	1600	1.88
loc3.png	post_4yr	37.97	23	59.3	58.7	32.7	55.1	62.4	18.5	62.03	1181	1600	1.88
loc4.png	pre	41.72	316	28.7	21.2	22.3	77.7	15	65.2	58.28	1181	1600	1.88
loc4.png	post_3-4mo	49.78	335	30.3	22.5	23	75.8	17	62.6	50.22	1177	1600	1.88
loc4.png	post_4yr	35.84	230	39.2	30.9	28	71.5	34.8	47.6	64.16	1181	1600	1.88
loc5.png	pre	36.96	313	31.3	22.5	24.8	79.3	18.9	60.9	63.04	1181	1600	1.88
loc5.png	post_3-4mo	46.38	209	40.5	30	31.3	77.4	29.9	49.8	53.62	1177	1600	1.88
loc5.png	post_4yr	31.9	91	53.7	45	38.4	71.5	45.9	33.4	68.1	1181	1600	1.88
