# Supplementary material for: Novel Combination Scalp Therapy for Androgenetic Alopecia: A Preliminary Retrospective Case Series with an Illustrative Four-Year Case
Source: J Clin Med. 2026 Jun 29;15(13):5055. doi: 10.3390/jcm15135055 (PMC13362154; doi:10.3390/jcm15135055)
Supplement: Supplementary file 1 [file jcm-15-05055-s001.zip › Supplementary_File_S3_Trichoscopy_Images/S3_images/inventory.csv]

sample_id	location	filename_in_zip	panel_structure	timeline	notes
P1	LOC1	S3_images/P1/loc1.png	2-panel (baseline + 3-4mo)	3-4 months pre/post
P1	LOC2	S3_images/P1/loc2.png	2-panel (baseline + 3-4mo)	3-4 months pre/post
P1	LOC3	S3_images/P1/loc3.png	2-panel (baseline + 3-4mo)	3-4 months pre/post
P1	LOC4	S3_images/P1/loc4.png	2-panel (baseline + 3-4mo)	3-4 months pre/post
P1	LOC5	S3_images/P1/loc5.png	2-panel (baseline + 3-4mo)	3-4 months pre/post
P2	LOC1	S3_images/P2/loc1.png	2-panel (baseline + 3-4mo)	3-4 months pre/post
P2	LOC2	S3_images/P2/loc2.png	2-panel (baseline + 3-4mo)	3-4 months pre/post
P2	LOC3	S3_images/P2/loc3.png	2-panel (baseline + 3-4mo)	3-4 months pre/post
P2	LOC4	S3_images/P2/loc4.png	2-panel (baseline + 3-4mo)	3-4 months pre/post
P2	LOC5	S3_images/P2/loc5.png	2-panel (baseline + 3-4mo)	3-4 months pre/post
P3	LOC1	S3_images/P3/loc1.png	3-panel (baseline + 3-4mo + 4yr)	3-4 months pre/post + 4-year follow-up	long-term follow-up case (cited in manuscript Section 3.4)
P3	LOC2	S3_images/P3/loc2.png	3-panel (baseline + 3-4mo + 4yr)	3-4 months pre/post + 4-year follow-up	long-term follow-up case (cited in manuscript Section 3.4)
P3	LOC3	S3_images/P3/loc3.png	3-panel (baseline + 3-4mo + 4yr)	3-4 months pre/post + 4-year follow-up	long-term follow-up case (cited in manuscript Section 3.4)
P3	LOC4	S3_images/P3/loc4.png	3-panel (baseline + 3-4mo + 4yr)	3-4 months pre/post + 4-year follow-up	long-term follow-up case (cited in manuscript Section 3.4)
P3	LOC5	S3_images/P3/loc5.png	3-panel (baseline + 3-4mo + 4yr)	3-4 months pre/post + 4-year follow-up	long-term follow-up case (cited in manuscript Section 3.4)
P4	LOC1	S3_images/P4/loc1.png	2-panel (baseline + 3-4mo)	3-4 months pre/post
P4	LOC2	S3_images/P4/loc2.png	2-panel (baseline + 3-4mo)	3-4 months pre/post
P4	LOC3	S3_images/P4/loc3.png	2-panel (baseline + 3-4mo)	3-4 months pre/post
P4	LOC4	S3_images/P4/loc4.png	2-panel (baseline + 3-4mo)	3-4 months pre/post
P4	LOC5	S3_images/P4/loc5.png	2-panel (baseline + 3-4mo)	3-4 months pre/post
P5	LOC1	S3_images/P5/loc1.png	2-panel (baseline + 3-4mo)	3-4 months pre/post
P5	LOC2	S3_images/P5/loc2.png	2-panel (baseline + 3-4mo)	3-4 months pre/post
P5	LOC3	S3_images/P5/loc3.png	2-panel (baseline + 3-4mo)	3-4 months pre/post
P5	LOC4	S3_images/P5/loc4.png	2-panel (baseline + 3-4mo)	3-4 months pre/post
P5	LOC5	S3_images/P5/loc5.png	2-panel (baseline + 3-4mo)	3-4 months pre/post
P6	LOC1	S3_images/P6/loc1.png	2-panel (baseline + 3-4mo)	3-4 months pre/post
P6	LOC2	S3_images/P6/loc2.png	2-panel (baseline + 3-4mo)	3-4 months pre/post
P6	LOC3	S3_images/P6/loc3.png	2-panel (baseline + 3-4mo)	3-4 months pre/post
P6	LOC4	S3_images/P6/loc4.png	2-panel (baseline + 3-4mo)	3-4 months pre/post
P6	LOC5	S3_images/P6/loc5.png	2-panel (baseline + 3-4mo)	3-4 months pre/post
P7	LOC1	S3_images/P7/loc1.png	2-panel (baseline + 3-4mo)	3-4 months pre/post
P7	LOC2	S3_images/P7/loc2.png	2-panel (baseline + 3-4mo)	3-4 months pre/post
P7	LOC3	S3_images/P7/loc3.png	2-panel (baseline + 3-4mo)	3-4 months pre/post
P7	LOC4	S3_images/P7/loc4.png	2-panel (baseline + 3-4mo)	3-4 months pre/post
P7	LOC5	S3_images/P7/loc5.png	2-panel (baseline + 3-4mo)	3-4 months pre/post
