# Supplementary material for: Novel Combination Scalp Therapy for Androgenetic Alopecia: A Preliminary Retrospective Case Series with an Illustrative Four-Year Case
Source: J Clin Med. 2026 Jun 29;15(13):5055. doi: 10.3390/jcm15135055 (PMC13362154; doi:10.3390/jcm15135055)
Supplement: Supplementary file 1 [file jcm-15-05055-s001.zip › Supplementary_File_S3_Trichoscopy_Images/S3_images/README.txt]

Supplementary File S3: De-Identified Trichoscopy Images
========================================================

Manuscript: Novel Combination Scalp Therapy for Androgenetic Alopecia: A
Preliminary Retrospective Case Series with an Illustrative Four-Year Case.

Image acquisition: 60× video dermoscope, horizontal field of view ≈ 3.0 mm,
five predefined scalp locations per patient (see Supplementary File S1 §S1.1).

Composite panel structure within each image:
  P1, P2, P4, P5, P6, P7: 2-panel (top = baseline, bottom = 3-4-month follow-up)
  P3: 3-panel (top = baseline, middle = 3-4-month follow-up, bottom = 4-year follow-up)

All patient identifiers have been removed. Sample IDs (P1–P7) correspond exactly to
the IDs used in the main manuscript text and in Supplementary File S2.

Filename convention: P{N}/loc{1-5}.png
Inventory: see inventory.csv in the root of this archive.
